# Supplementary material for: A new species of Pionothele from Gobabeb, Namibia (Araneae, Mygalomorphae, Nemesiidae)
Source: Zookeys. 2019 Jun 3;851:17–25. doi: 10.3897/zookeys.851.31802 (PMC6557906; doi:10.3897/zookeys.851.31802)
Supplement: XML Treatment for Pionothele gobabeb [file zookeys.851.31802-treatment1.xml]

<!DOCTYPE tp:taxon-treatment
  PUBLIC "-//TaxonX//DTD Taxonomic Treatment Publishing DTD v0 20100105//EN" "tax-treatment-NSO.dtd">
<tp:taxon-treatment xmlns:tp="http://www.plazi.org/taxpub"><tp:treatment-meta><kwd-group><label>Taxon classification</label><kwd><named-content xmlns:xlink="http://www.w3.org/1999/xlink" content-type="kingdom">Animalia</named-content></kwd><kwd><named-content xmlns:xlink="http://www.w3.org/1999/xlink" content-type="order">Araneae</named-content></kwd><kwd><named-content xmlns:xlink="http://www.w3.org/1999/xlink" content-type="family">Nemesiidae</named-content></kwd></kwd-group><mixed-citation publication-type="journal"><person-group><name><surname>Bond</surname><given-names>Jason E.</given-names></name><name><surname>Lamb</surname><given-names>Trip</given-names></name></person-group><article-title>A new species of <italic><tp:taxon-name><tp:taxon-name-part taxon-name-part-type="genus" reg="Pionothele">Pionothele</tp:taxon-name-part></tp:taxon-name></italic> from Gobabeb, Namibia (<tp:taxon-name><tp:taxon-name-part taxon-name-part-type="order">Araneae</tp:taxon-name-part></tp:taxon-name>, <tp:taxon-name><tp:taxon-name-part taxon-name-part-type="suborder">Mygalomorphae</tp:taxon-name-part></tp:taxon-name>, <tp:taxon-name><tp:taxon-name-part taxon-name-part-type="family">Nemesiidae</tp:taxon-name-part></tp:taxon-name>)</article-title><source>Zookeys</source><day>03</day><month>6</month><year>2019</year><volume>851</volume><fpage>17</fpage><lpage>25</lpage><pub-id pub-id-type="doi">10.3897/zookeys.851.31802</pub-id></mixed-citation></tp:treatment-meta><tp:nomenclature><tp:taxon-name>
                <tp:taxon-name-part taxon-name-part-type="genus" reg="Pionothele">Pionothele</tp:taxon-name-part>
                <tp:taxon-name-part taxon-name-part-type="species" reg="gobabeb">gobabeb</tp:taxon-name-part>
                <object-id xmlns:xlink="http://www.w3.org/1999/xlink" content-type="zoobank" xlink:type="simple">http://zoobank.org/87176CD8-22EB-4428-A293-80D16646EFD2</object-id>
                <object-id xmlns:xlink="http://www.w3.org/1999/xlink" xlink:type="simple">http://species-id.net/wiki/Pionothele_gobabeb</object-id>
              </tp:taxon-name><tp:taxon-status xmlns:xlink="http://www.w3.org/1999/xlink" xlink:type="simple">sp. n.</tp:taxon-status><xref ref-type="fig" rid="F1">Figs 1</xref><xref ref-type="fig" rid="F2">, 2–4</xref><xref ref-type="fig" rid="F3">, 5–9</xref></tp:nomenclature><tp:treatment-sec sec-type="type material" id="SECID0E4MAC"><title>Type material.</title><p>Male holotype (NMB012_001; deposited in the <abbrev xmlns:xlink="http://www.w3.org/1999/xlink" content-type="institution" xlink:title="Bohart Museum of Entomology, Davis, California" id="ABBRID0EDNAC" xlink:type="simple">BME</abbrev>) and additional male paratypes (one each deposited in the <named-content xmlns:xlink="http://www.w3.org/1999/xlink" content-type="dwc:institutional_code" xlink:type="simple">NMN</named-content>, and <named-content xmlns:xlink="http://www.w3.org/1999/xlink" content-type="dwc:institutional_code" xlink:type="simple">CAS</named-content>) from the Erongo Region, Namibia, in vicinity of Gobabeb Research &amp; Training Center, along D1983 and Kuiseb River, – 23.56984 15.03984, coll. by J. Bond and T. Lamb 27.ix.2013.</p></tp:treatment-sec><tp:treatment-sec sec-type="etymology" id="SECID0ESNAC"><title>Etymology.</title><p>The specific epithet is a noun taken in apposition and is in reference to the type locality.</p></tp:treatment-sec><tp:treatment-sec sec-type="diagnosis" id="SECID0EXNAC"><title>Diagnosis.</title><p>Male and female specimens (Figs <xref ref-type="fig" rid="F2">2–4</xref>) can be differentiated from the other two described species of <italic><tp:taxon-name><tp:taxon-name-part taxon-name-part-type="genus" reg="Pionothele">Pionothele</tp:taxon-name-part></tp:taxon-name></italic> by having posterior median eyes that are reduced in size (Fig. <xref ref-type="fig" rid="F3">7</xref>), nearly half the diameter of the posterior lateral eyes and much smaller than the anterior median eyes. Like <italic><tp:taxon-name><tp:taxon-name-part taxon-name-part-type="genus" reg="Pionothele">P.</tp:taxon-name-part><tp:taxon-name-part taxon-name-part-type="species" reg="capensis">capensis</tp:taxon-name-part></tp:taxon-name></italic> the male palpal tibia is more slender than in <italic><tp:taxon-name><tp:taxon-name-part taxon-name-part-type="genus" reg="Pionothele">P.</tp:taxon-name-part><tp:taxon-name-part taxon-name-part-type="species" reg="straminea">straminea</tp:taxon-name-part></tp:taxon-name></italic> but like the latter lacks spines (Fig. <xref ref-type="fig" rid="F3">8</xref>); leg I has more mid-retrolateral spines than <italic><tp:taxon-name><tp:taxon-name-part taxon-name-part-type="genus" reg="Pionothele">P.</tp:taxon-name-part><tp:taxon-name-part taxon-name-part-type="species" reg="capensis">capensis</tp:taxon-name-part></tp:taxon-name></italic>, with a single large mid-distal spine and only two proximal prolateral spines (Figs <xref ref-type="fig" rid="F3">5</xref>, <xref ref-type="fig" rid="F3">6</xref>). Males and females both are very light in coloration similar to that of <italic><tp:taxon-name><tp:taxon-name-part taxon-name-part-type="genus" reg="Pionothele">P.</tp:taxon-name-part><tp:taxon-name-part taxon-name-part-type="species" reg="straminea">straminea</tp:taxon-name-part></tp:taxon-name></italic> (Figs <xref ref-type="fig" rid="F2">2–4</xref>), noted by <xref ref-type="bibr" rid="B5">Raven (1985)</xref> as “faded,” whereas the abdomen of <italic><tp:taxon-name><tp:taxon-name-part taxon-name-part-type="genus" reg="Pionothele">P.</tp:taxon-name-part><tp:taxon-name-part taxon-name-part-type="species" reg="capensis">capensis</tp:taxon-name-part></tp:taxon-name></italic> is pigmented and mottled. Spermathecal bulbs of <italic><tp:taxon-name><tp:taxon-name-part taxon-name-part-type="genus" reg="Pionothele">P.</tp:taxon-name-part><tp:taxon-name-part taxon-name-part-type="species" reg="gobabeb">gobabeb</tp:taxon-name-part></tp:taxon-name></italic> are moderately thin and sinuous whereas those illustrated for <italic><tp:taxon-name><tp:taxon-name-part taxon-name-part-type="genus" reg="Pionothele">P.</tp:taxon-name-part><tp:taxon-name-part taxon-name-part-type="species" reg="capensis">capensis</tp:taxon-name-part></tp:taxon-name></italic> are described as “wide and flattened” (Fig. <xref ref-type="fig" rid="F3">9</xref>); females also appear to have far fewer endite cuspules (25 vs 80).</p><fig id="F2" position="float" orientation="portrait"><label>Figures 2–4.</label><caption><p>Habitus photograph and illustrations of <italic><tp:taxon-name><tp:taxon-name-part taxon-name-part-type="genus" reg="Pionothele">Pionothele</tp:taxon-name-part><tp:taxon-name-part taxon-name-part-type="species" reg="gobabeb">gobabeb</tp:taxon-name-part></tp:taxon-name></italic> sp. n. <bold>2</bold> Live male specimen <bold>3</bold> habitus digital illustration of male holotype specimen <bold>4</bold> habitus digital illustration of female.</p></caption><graphic xmlns:xlink="http://www.w3.org/1999/xlink" xlink:href="zookeys-851-017-g002.jpg" position="float" orientation="portrait" xlink:type="simple" id="oo_305655.jpg"/></fig></tp:treatment-sec><tp:treatment-sec sec-type="description" id="SECID0EQCAE"><title>Description of male holotype.</title><p><italic>Specimen preparation and condition.</italic> Specimen preserved in 70% EtOH. Pedipalp, leg I removed, stored in vial with specimen. <italic>General coloration in alcohol.</italic> Carapace yellowish-red 5YR 4/6. Abdomen very pale brown 10YR 7/3. <italic>Cephalothorax.</italic> Carapace 7.58 long, 6.80 wide, very hirsute with fine white setae, pars cephalica slightly elevated. Fringe lacks heavy setae at posterior corners. Foveal groove deep, procurved.Tubercle absent. AER, PER slightly procurved. <abbrev xmlns:xlink="http://www.w3.org/1999/xlink" xlink:title="posterior median eyes" id="ABBRID0E3CAE" xlink:type="simple">PME</abbrev> much smaller in diameter than <abbrev xmlns:xlink="http://www.w3.org/1999/xlink" xlink:title="anterior median eyes" id="ABBRID0EADAE" xlink:type="simple">AME</abbrev>, half the size of <abbrev xmlns:xlink="http://www.w3.org/1999/xlink" xlink:title="posterior lateral eyes" id="ABBRID0EEDAE" xlink:type="simple">PLE</abbrev>. Sternum moderately setose, <abbrev xmlns:xlink="http://www.w3.org/1999/xlink" xlink:title="sternum length" id="ABBRID0EIDAE" xlink:type="simple">STRl</abbrev> 4.41, <abbrev xmlns:xlink="http://www.w3.org/1999/xlink" xlink:title="sternum width" id="ABBRID0EMDAE" xlink:type="simple">STRw</abbrev> 3.40. Posterior sternal sigilla small, round not contiguous; anterior sigilla pair smaller, placed at margin. <abbrev xmlns:xlink="http://www.w3.org/1999/xlink" xlink:title="number of teeth on the anterior margin of cheliceral fang furrow" id="ABBRID0EQDAE" xlink:type="simple">ANTd</abbrev> comprising 5 large teeth; posterior margin with single row of 6 smaller teeth. Palpal endites, ~21 cuspules restricted to the anteroproximal margin, labium lacking cuspules, <abbrev xmlns:xlink="http://www.w3.org/1999/xlink" xlink:title="labium width" id="ABBRID0EUDAE" xlink:type="simple">LBw</abbrev> 0.92, <abbrev xmlns:xlink="http://www.w3.org/1999/xlink" xlink:title="labium length" id="ABBRID0EYDAE" xlink:type="simple">LBl</abbrev> 0.67. Rastellum absent. <italic>Abdomen.</italic> Moderately setose; apical segment of <abbrev xmlns:xlink="http://www.w3.org/1999/xlink" xlink:title="posterior lateral spinneret" id="ABBRID0E5DAE" xlink:type="simple">PLS</abbrev> short, triangular in shape. <italic>Legs.</italic> Leg I: 8.92, 4.62, 5.81, 4.16, 3.14; leg IV: 8.924, 3.31, 7.38, 6.95, 3.93. Light scopulae on all tarsi. Tarsus I with thin band of ~20 trichobothria. <abbrev xmlns:xlink="http://www.w3.org/1999/xlink" xlink:title="inferior tarsal claw" id="ABBRID0EEEAE" xlink:type="simple">ITC</abbrev> legs I–III absent, leg IV small, sharply curved. Paired claws biserially dentate. Leg I spination pattern (Figs <xref ref-type="fig" rid="F3">5</xref>, <xref ref-type="fig" rid="F3">6</xref>); <abbrev xmlns:xlink="http://www.w3.org/1999/xlink" xlink:title="tibiaI spines prolateral position" id="ABBRID0EQEAE" xlink:type="simple">TSp</abbrev> 4, <abbrev xmlns:xlink="http://www.w3.org/1999/xlink" xlink:title="tibiaI spines midline retrolateral position" id="ABBRID0EUEAE" xlink:type="simple">TSr</abbrev> 4, <abbrev xmlns:xlink="http://www.w3.org/1999/xlink" xlink:title="tibiaI spines retrolateral position" id="ABBRID0EYEAE" xlink:type="simple">TSrd</abbrev> 1. <italic>Pedipalp.</italic><abbrev xmlns:xlink="http://www.w3.org/1999/xlink" xlink:title="male palpal tibia width" id="ABBRID0E5EAE" xlink:type="simple">PTw</abbrev> 0.1.18, <abbrev xmlns:xlink="http://www.w3.org/1999/xlink" xlink:title="male palpal tibia length" id="ABBRID0ECFAE" xlink:type="simple">PTl</abbrev> 3.77, <abbrev xmlns:xlink="http://www.w3.org/1999/xlink" xlink:title="palpal bulb length" id="ABBRID0EGFAE" xlink:type="simple">Bl</abbrev> 1.86. Embolus arises sharply from bulb, long thin tapered (Fig. <xref ref-type="fig" rid="F3">8</xref>).</p><fig id="F3" position="float" orientation="portrait"><label>Figures 5–9.</label><caption><p>Photographic illustrations of male (holotype) and female <italic><tp:taxon-name><tp:taxon-name-part taxon-name-part-type="genus" reg="Pionothele">Pionothele</tp:taxon-name-part><tp:taxon-name-part taxon-name-part-type="species" reg="gobabeb">gobabeb</tp:taxon-name-part></tp:taxon-name></italic> sp. n. <bold>5</bold> male leg I and mating clasper, retrolateral view <bold>6</bold> male leg I and mating clasper, prolateral view <bold>7</bold> male eye group <bold>8</bold> male pedipalp distal segments and bulb <bold>9</bold> cleared spermathecae. Scale bar: 0.5 mm (<bold>7, 8, 9</bold>).</p></caption><graphic xmlns:xlink="http://www.w3.org/1999/xlink" xlink:href="zookeys-851-017-g003.jpg" position="float" orientation="portrait" xlink:type="simple" id="oo_305656.jpg"/></fig></tp:treatment-sec><tp:treatment-sec sec-type="variation" id="SECID0ESGAE"><title>Variation (n = 5).</title><p><bold><abbrev xmlns:xlink="http://www.w3.org/1999/xlink" xlink:title="carapace length" id="ABBRID0EZGAE" xlink:type="simple">Cl</abbrev></bold> 6.18–7.59, 6.96±0.27; <bold><abbrev xmlns:xlink="http://www.w3.org/1999/xlink" xlink:title="carapace width" id="ABBRID0E5GAE" xlink:type="simple">Cw</abbrev></bold> 5.72–6.8, 6.24±0.21; <bold><abbrev xmlns:xlink="http://www.w3.org/1999/xlink" xlink:title="sternum length" id="ABBRID0EDHAE" xlink:type="simple">STRl</abbrev></bold> 3.56–4.41, 3.99±0.16; <bold><abbrev xmlns:xlink="http://www.w3.org/1999/xlink" xlink:title="sternum width" id="ABBRID0EIHAE" xlink:type="simple">STRw</abbrev></bold> 2.78–3.4, 3.1±0.12; <bold><abbrev xmlns:xlink="http://www.w3.org/1999/xlink" xlink:title="labium width" id="ABBRID0ENHAE" xlink:type="simple">LBw</abbrev></bold> 0.88–1.11, 1.01±0.05; <bold><abbrev xmlns:xlink="http://www.w3.org/1999/xlink" xlink:title="labium length" id="ABBRID0ESHAE" xlink:type="simple">LBl</abbrev></bold> 0.54–0.67, 0.62±0.02; <bold>leg I</bold>: 7.66–8.92, 8.45±0.24; 4.07–4.65, 4.39±0.13; 5.11–5.81, 5.39±0.13; 3.61–4.33, 4.03±0.12; 2.9–3.4, 3.14±0.09; <bold>leg IV</bold>: 7.96–8.92, 8.51±0.21; 2.75–3.72, 3.27±0.16; 5.98–7.38, 6.54±0.26; 5.5–6.98, 6.39±0.27; 3.36–3.93, 3.78±0.11; <bold><abbrev xmlns:xlink="http://www.w3.org/1999/xlink" xlink:title="male palpal tibia length" id="ABBRID0E2HAE" xlink:type="simple">PTl</abbrev></bold> 3.45–3.88, 3.72±0.08; <bold><abbrev xmlns:xlink="http://www.w3.org/1999/xlink" xlink:title="male palpal tibia width" id="ABBRID0EAIAE" xlink:type="simple">PTw</abbrev></bold> 0.88–1.18, 1.01±0.06; <bold><abbrev xmlns:xlink="http://www.w3.org/1999/xlink" xlink:title="palpal bulb length" id="ABBRID0EFIAE" xlink:type="simple">Bl</abbrev></bold> 1.86–2.19, 2.02±0.07; <bold><abbrev xmlns:xlink="http://www.w3.org/1999/xlink" xlink:title="tibiaI spines prolateral position" id="ABBRID0EKIAE" xlink:type="simple">TSp</abbrev></bold> 2–4, 3.4±0.4; <bold><abbrev xmlns:xlink="http://www.w3.org/1999/xlink" xlink:title="tibiaI spines midline retrolateral position" id="ABBRID0EPIAE" xlink:type="simple">TSr</abbrev></bold> 2–4, 3±0.32; <bold><abbrev xmlns:xlink="http://www.w3.org/1999/xlink" xlink:title="tibiaI spines retrolateral position" id="ABBRID0EUIAE" xlink:type="simple">TSrd</abbrev></bold> 1–1, 1±0.</p></tp:treatment-sec><tp:treatment-sec sec-type="description" id="SECID0EYIAE"><title>Description of non-type female (NMB012_001).</title><p><italic>Specimen preparation and condition.</italic> Specimen preserved in same manner as male holotype. <italic>Color.</italic> Carapace yellowish red 5YR 4/6. Abdomen light yellowish-brown 10YR 6/4. <italic>Cephalothorax.</italic> Carapace 8.13 long, 6.08 wide, hirsute with fine white setae as in male; lacks fringe. Foveal groove deep and slightly recurved. Tubercle absent. AER very slightly procurved, PER straight to slightly recurved. <abbrev xmlns:xlink="http://www.w3.org/1999/xlink" xlink:title="anterior median eyes" id="ABBRID0EEJAE" xlink:type="simple">AME</abbrev> reduced in size, smaller than <abbrev xmlns:xlink="http://www.w3.org/1999/xlink" xlink:title="posterior median eyes" id="ABBRID0EIJAE" xlink:type="simple">PME</abbrev>. Sternum moderately setose, <abbrev xmlns:xlink="http://www.w3.org/1999/xlink" xlink:title="sternum length" id="ABBRID0EMJAE" xlink:type="simple">STRl</abbrev> 4.49, <abbrev xmlns:xlink="http://www.w3.org/1999/xlink" xlink:title="sternum width" id="ABBRID0EQJAE" xlink:type="simple">STRw</abbrev> 3.43. Posterior sigilla small, widely separated; medial anterior sigilla relatively small, positioned laterally. <abbrev xmlns:xlink="http://www.w3.org/1999/xlink" xlink:title="number of teeth on the anterior margin of cheliceral fang furrow" id="ABBRID0EUJAE" xlink:type="simple">ANTd</abbrev> with 6 teeth with posterior margin comprising 4 teeth. Palpal endites, ~25 cuspules, restricted to the anterior margin endites; labium lacks cuspules, <abbrev xmlns:xlink="http://www.w3.org/1999/xlink" xlink:title="labium width" id="ABBRID0EYJAE" xlink:type="simple">LBw</abbrev> 1.28, <abbrev xmlns:xlink="http://www.w3.org/1999/xlink" xlink:title="labium length" id="ABBRID0E3JAE" xlink:type="simple">LBl</abbrev> 0.97. Rastellum absent. <italic>Legs.</italic> Leg I: 5.69, 3.19, 3.84, 3.09, 2.30; leg IV: 4.29, 3.58, 5.15, 4.46, 2.53. Dense scopulae tarsus/metatarsus of Legs I/II, tarsus/tibia of pedipalp. Tarsus I with ~18 trichobothria arranged in a relatively tight row. <abbrev xmlns:xlink="http://www.w3.org/1999/xlink" xlink:title="number of female prolateral patella" id="ABBRID0ECKAE" xlink:type="simple">PTLs</abbrev> 4, <abbrev xmlns:xlink="http://www.w3.org/1999/xlink" xlink:title="tibial spines leg III" id="ABBRID0EGKAE" xlink:type="simple">TBs</abbrev> 2. <abbrev xmlns:xlink="http://www.w3.org/1999/xlink" xlink:title="inferior tarsal claw" id="ABBRID0EKKAE" xlink:type="simple">ITC</abbrev> small, sharply precurved; paired claws biserially dentate. Preening combs absent. Female specimen has numerous setae on carapace and legs modified as spatulate (Fig. <xref ref-type="fig" rid="F2">4</xref>). Spermathecae bulbs thin and sinuous (Fig. <xref ref-type="fig" rid="F3">9</xref>). Apical segment of <abbrev xmlns:xlink="http://www.w3.org/1999/xlink" xlink:title="posterior lateral spinneret" id="ABBRID0EWKAE" xlink:type="simple">PLS</abbrev> short, domed.</p></tp:treatment-sec><tp:treatment-sec sec-type="remarks" id="SECID0E1KAE"><title>Remarks.</title><p>The female specimen described herein is from a locality some distance from where the male specimens and male holotype/paratypes were collected (formally designated as the type locality). As such we do not describe the female as a paratype so as not to confuse the type locality or the identity of the species if the female specimen is eventually discovered to be a different species – acknowledging that mygalomorph spiders are known to be highly endemic with considerable species crypsis (see Bond &amp; Stockman 2008). Nevertheless, we are reasonably confident that these specimens are conspecifics given similarities in morphology (e.g., size of the PMEs), habitat, and an explicit morphological species concept (applied herein).</p></tp:treatment-sec><tp:treatment-sec sec-type="material" id="SECID0E6KAE"><title>Additional material examined.</title><p>Male specimens (12) collected in pitfall trips in vicinity of the type locality at Gobabeb, deposited in the <abbrev xmlns:xlink="http://www.w3.org/1999/xlink" content-type="institution" xlink:title="Bohart Museum of Entomology, Davis, California" id="ABBRID0EFLAE" xlink:type="simple">BME</abbrev>. Single female specimen (NMB012_001) from the Erongo Region, Namibia, in vicinity of Intersection C39 and Huab River, – 20.36035 14.19186898, coll. J. Bond 19.ix.2013, deposited in <abbrev xmlns:xlink="http://www.w3.org/1999/xlink" content-type="institution" xlink:title="Bohart Museum of Entomology, Davis, California" id="ABBRID0EKLAE" xlink:type="simple">BME</abbrev>.</p></tp:treatment-sec><tp:treatment-sec sec-type="distribution" id="SECID0EPLAE"><title>Distribution.</title><p>Known only from the Erongo Region, Namibia.</p></tp:treatment-sec><tp:treatment-sec><!--Section generated to contain objects referenced in tp:taxon-treatment.--><fig id="F1" position="float" orientation="portrait"><label>Figure 1.</label><caption><p>Aerial photograph of type locality. Kuiseb River bed in foreground (tree line); the interdune pitfall trap transect lies beyond the dunes (middle right of image).</p></caption><graphic xmlns:xlink="http://www.w3.org/1999/xlink" xlink:href="zookeys-851-017-g001.jpg" position="float" orientation="portrait" xlink:type="simple" id="oo_305654.jpg"/></fig></tp:treatment-sec><ref-list><ref id="B5"><mixed-citation xmlns:xlink="http://www.w3.org/1999/xlink" xlink:type="simple"><person-group><name name-style="western"><surname>Raven</surname><given-names>RJ</given-names></name></person-group> (<year>1985</year>) <article-title>The spider infraorder <tp:taxon-name><tp:taxon-name-part taxon-name-part-type="suborder">Mygalomorphae</tp:taxon-name-part></tp:taxon-name> (<tp:taxon-name><tp:taxon-name-part taxon-name-part-type="order">Araneae</tp:taxon-name-part></tp:taxon-name>): Cladistics and systematics.</article-title><source>Bulletin of the American Museum of Natural History</source><volume>182</volume>: <fpage>1</fpage>–<lpage>180</lpage>.</mixed-citation></ref></ref-list></tp:taxon-treatment>
